# Supplementary material for: The OsMYB30-OsADF7 Axis Modulates Rice Heat Acclimation Through Actin Microfilament Dynamics
Source: Plants (Basel). 2026 Jun 26;15(13):1976. doi: 10.3390/plants15131976 (PMC13364434; doi:10.3390/plants15131976)
Supplement: Supplementary file 1 [file plants-15-01976-s001.zip]

Archive with 1 entries (1 files):
- plants-4313479-supplementary.pdf
